# Supplementary material for: Straightforward Access to Enantioenriched cis-3-Fluoro-dihydroquinolin-4-ols Derivatives via Ru(II)-Catalyzed-Asymmetric Transfer Hydrogenation/Dynamic Kinetic Resolution
Source: Molecules. 2022 Feb 1;27(3):995. doi: 10.3390/molecules27030995 (PMC8838918; doi:10.3390/molecules27030995)
Supplement: Supplementary file 1 [file molecules-27-00995-s001.zip]

Archive with 1 entries (1 files):
- molecules-1571603-supplementary.pdf
